# Supplementary material for: A comparative study of clinical trial and real-world data in patients with diabetic kidney disease
Source: Sci Rep. 2024 Jan 19;14:1731. doi: 10.1038/s41598-024-51938-3 (PMC10798981; doi:10.1038/s41598-024-51938-3)
Supplement: Supplementary file 1 — Supplementary Information. [file 41598_2024_51938_MOESM1_ESM.xlsx]

## Sheet: Supplementary
ICD10	Diagnosis	RCT all (N)	RCT all (%)	RWD all (N)	RWD all (%)	RCT 3 (N)	RCT 3 (%)	RWD 3 (N)	RWD 3 (%)	RCT 4 (N)	RCT 4 (%)	RWD 4 (N)	RWD 4 (%)	OR all	OR 3	OR 4	P value all	P value 3	P value 4
N18	Chronic renal failure	5152	1	3134	0.174121	404	1	49	1	3832	1	2981	0.219191	5.74314	1	4.56223	<0.001	1.000	<0.001
E11	Non-insulin-dependent diabetes mellitus	5151	0.999806	9504	0.528029	404	1	49	1	3832	1	9443	0.694338	1.89347	1	1.44022	<0.001	1.000	<0.001
I10	Essential (primary) hypertension	5030	0.97632	10735	0.596422	403	0.997525	43	0.877551	3735	0.974687	10680	0.785294	1.63696	1.13671	1.24117	<0.001	<0.001	<0.001
E78	Disorders of lipoprotein metabolism	2228	0.432453	4146	0.230346	<5	NA	<5	NA	1754	0.457724	4140	0.304412	1.87741	NA	1.50364	<0.001	NA	<0.001
E66	Obesity	2033	0.394604	1512	0.0840047	<5	NA	<5	NA	1598	0.417015	1503	0.110515	4.69741	NA	3.77339	<0.001	NA	<0.001
I25	Chronic ischaemic heart disease	1314	0.255047	3925	0.218068	<5	NA	<5	NA	1012	0.264092	3834	0.281912	1.16958	NA	0.936789	<0.001	NA	0.030
H26	Other cataract	906	0.175854	1198	0.0665593	<5	NA	<5	NA	679	0.177192	1066	0.0783824	2.64207	NA	2.26061	<0.001	NA	<0.001
K76	Other diseases of liver	651	0.126359	252	0.0140008	<5	NA	<5	NA	529	0.138048	251	0.0184559	9.02512	NA	7.47989	<0.001	NA	<0.001
D64	Other anaemias	644	0.125	1922	0.106784	<5	NA	<5	NA	477	0.124478	1715	0.126103	1.17059	NA	0.987115	<0.001	NA	0.789
E14	Unspecified diabetes mellitus	556	0.107919	434	0.0241125	<5	NA	<5	NA	<5	NA	425	0.03125	4.47567	NA	NA	<0.001	NA	NA
